# Supplementary material for: Revisiting Estrogen for the Treatment of Endocrine-Resistant Breast Cancer: Novel Therapeutic Approaches
Source: Cancers (Basel). 2023 Jul 17;15(14):3647. doi: 10.3390/cancers15143647 (PMC10377916; doi:10.3390/cancers15143647)
Supplement: Supplementary file 1 [file cancers-15-03647-s001.zip]

Archive with 1 entries (1 files):
- cancers-2481465-supplementary.xlsx
