# Supplementary material for: Revisiting Estrogen for the Treatment of Endocrine-Resistant Breast Cancer: Novel Therapeutic Approaches
Source: Cancers (Basel). 2023 Jul 17;15(14):3647. doi: 10.3390/cancers15143647 (PMC10377916; doi:10.3390/cancers15143647)
Supplement: Supplementary file 1 [file cancers-15-03647-s001.zip › cancers-2481465-supplementary.xlsx]

## Sheet: Totals
Table S1. Side Effects from Individual Clinical Trials
	Ethinylestradiol (EE)		Tamoxifen (TAM)		Diethylstilbestrol (DES)		Estradiol (E2)
Total Patients	82	% of Patients	184		117		98
Abdominal Bloating	0	0	0	0	0	0	0	0
Abdominal Pain	0	0	0	0	0	0	0	0
Anorexia	0	0	0	0	0	0	0	0
Arthralgia	0	0	0	0	0	0	0	0
Breast Pain	0	0	0	0	0	0	0	0
Breast Tenderness	0	0	0	0	0	0	0	0
Central Nervous System Ischemia	0	0	0	0	0	0	0	0
Chest Pain	0	0	0	0	0	0	0	0
CNS	0	0	0	0	0	0	0	0
Congestive Heart Failure	0	0	0	0	0	0	0	0
Constipation	0	0	0	0	0	0	0	0
Diarrhea	0	0	0	0	0	0	0	0
Dizziness	0	0	0	0	0	0	0	0
Dyspnoea	0	0	0	0	0	0	0	0
Edema	0	0	0	0	0	0	0	0
Endometrial Thickening or Uterocervical Enormousness	0	0	0	0	0	0	0	0
Fatigue	0	0	0	0	0	0	0	0
Fever	0	0	0	0	0	0	0	0
Fracture	0	0	0	0	0	0	0	0
Gastrointestinal Effects	0	0	0	0	0	0	0	0
Headache	0	0	0	0	0	0	0	0
Hot Flashes/Hot Flushes	0	0	0	0	0	0	0	0
Hypercalcemia	1	0.0121951	7	0.0380435	0	0	0	0
Hypersexuality	0	0	0	0	0	0	0	0
Hyponatremia	0	0	0	0	0	0	0	0
Incontinence	0	0	0	0	0	0	0	0
Increased Bone Pain	0	0	0	0	0	0	0	0
Infection	0	0	0	0	0	0	0	0
Infection Other	0	0	0	0	0	0	0	0
Infection Respiratory Tract	0	0	0	0	0	0	0	0
Initial Increase of Pain	0	0	0	0	0	0	0	0
Lethargy	0	0	0	0	0	0	0	0
Leukopenia	0	0	0	0	0	0	0	0
Liver	0	0	0	0	0	0	0	0
Liver Dysfunction/Liver Function Impairment	0	0	0	0	0	0	0	0
Liver/Liver Function Impairment	0	0	0	0	0	0	0	0
Lung Infection	0	0	0	0	0	0	0	0
Muscle-Skeletal Pain	0	0	0	0	0	0	0	0
Nausea	0	0	0	0	0	0	0	0
Nausea/Vomiting	28	0.341463	32	0.173913	65	0.555556	20	0.204082
Nipple Tenderness	0	0	0	0	0	0	0	0
Nipple/Areola Pigmentation	0	0	0	0	0	0	0	0
Pain	0	0	0	0	0	0	0	0
Phlebitis	0	0	0	0	0	0	0	0
Pleural Effusion	0	0	0	0	0	0	0	0
Pulmonary Emboli	0	0	0	0	0	0	0	0
Rash	0	0	0	0	0	0	0	0
Skin and Hair	0	0	0	0	0	0	0	0
Spontaneous Galactorrhea	0	0	0	0	0	0	0	0
Thrombocytopenia	0	0	0	0	0	0	0	0
Thrombosis/Embolism	0	0	0	0	0	0	0	0
Tumour Flare	0	0	0	0	0	0	0	0
Vaginal Bleeding	0	0	0	0	0	0	0	0
Vaginal Discharge	0	0	0	0	0	0	0	0
Vaginal Discharge/ Bleeding	14	0.170732	1	0.00543478	11	0.0940171	13	0.132653
Vaginal Itching	0	0	0	0	0	0	0	0
Vaginal Spotting	0	0	0	0	0	0	0	0
Vomiting	0	0	0	0	0	0	0	0
Vulvovaginitis	0	0	0	0	0	0	0	0
Weight Gain	0	0	0	0	0	0	0	0
Weight Loss	0	0	0	0	0	0	0	0
Withdrawal Bleeding	0	0	0	0	1	0.00854701	0	0
Original Total	183		124		168		123
Current total	43		40		77		33

## Sheet: Ethinylestradiol (EE)
Matelski et al. 1985				Iwase, Yamamoto et al. 2013			Beex et al. 1981
EE: 1 mg/day increasing within 1 week to 3 mg/day				EE: 1 mg/TID			Ethinylestradiol EE: 0.5 mg/day increasing within 5 days to 3 mg/day.
Toxicity	EE (N = 33)			Safety	EE: (N = 18)		Side effect	EE N = 31
Increased Bone Pain	4			Nausea and vomiting	14		Nausea or vomiting	14
Hypercalcemia	0			Muscle-skeletal pain	10		Liver function impairment	3
Rash	0			Fatigue	10		Hot flushes	0
Hot Flashes	0			Hot flushes	7		Initial increase of pain	2
Phlebitis	2			Fever	5		Initial hypercalcemia	1
Gastrointestinal Effects	11			Liver dysfunction	1		Vaginal spotting	7
Pulmonary Emboli	1			Nipple/areola pigmentation	13		Vulvovaginitis	0
Edema	9			Vaginal discharge/ bleeding	9		Withdrawal bleeding	31
Vaginal Discharge	2			Endometrial thickening or uterocervical enormousness	13		Spontaneous galactorrhea	1
Nipple Tenderness	1			Weight gain	4		Edema	4
Vaginal Bleeding	3
Hypersexuality	1

## Sheet: Tamoxifen (TAM)
Matelski et al. 1985			Beex et al. 1981			Ingle et al. 1981			Gockerman et al. 1986
TAM: 10 mg/BID			TAM: 20 mg/BID			TAM: 10 mg/BID			TAM: 10 mg/BID
Toxicity	TAM (N = 38)		Side effect	TAM (N = 32)		Effect	TAM: (N = 68)		Toxic effects	TAM: (N = 46)
Increased Bone Pain	2		Nausea or vomiting	8		Anorexia	11		Nausea/emesis	2
Hypercalcemia	1		Liver function impairment	0		Nausea	14		Diarrhea	0
Rash	1		Hot flushes	4		Emesis	8		Edema	1
Hot Flashes	1		Initial increase of pain	4		Diarrhea	7		Congestive heart failure	0
Phlebitis	0		Initial hypercalcemia	2		Constipation	3		Hot flashes	0
Gastrointestinal Effects	0		Vaginal spotting	0		Edema	8		Vaginal spotting	2
Pulmonary Emboli	0		Vulvovaginitis	3		Congestive Heart Failure	0		Hypercalcemia	2
Edema	0		Withdrawal bleeding	0		Phlebitis	0		Withdrawal vaginal bleeding	0
Vaginal Discharge	0		Spontaneous galactorrhea	0		Hot Flushes	20		Breast tenderness	0
Nipple Tenderness	0		Edema	1		Vaginal Bleeding	1		Liver	1
Vaginal Bleeding	0					Incontinence	1		Skin and hair	1
Hypersexuality	0					Hypercalcemia	2		Weight loss	2
						Leukopenia	9		CNS	1
						Thrombocytopenia	1

## Sheet: Diethylstilbestrol (DES)
Ingle et al. 1981			Gockerman et al. 1986
DES: 5 mg/TID			DES: 5 mg/TID
Effect	DES: (N = 73)		Toxic effects	DES: (N = 44)
Anorexia	12		Nausea/emesis	10
Nausea	37		Diarrhea	1
Emesis	18		Edema	5
Diarrhea	7		Congestive heart failure	3
Constipation	0		Hot flashes	1
Edema	39		Vaginal spotting	0
Congestive Heart Failure	3		Hypercalcemia	0
Phlebitis	2		Withdrawal vaginal bleeding	1
Hot Flushes	2		Breast tenderness	4
Vaginal Bleeding	11		Liver	2
Incontinence	7		Skin and hair	0
Hypercalcemia	0		Weight loss	0
Leukopenia	1		CNS	1
Thrombocytopenia	1

## Sheet: Estradiol (E2)
Zucchini, Armstrong et al. 2015			Ellis et al. 2009			Chalasani et al. 2014
2 mg estradiol valerate daily			E2: 2 mg/TID			E2: 6 mg/day
			E2: 10 mg/TID
Adverse event to LDE	E2V: (N=19)		Toxicity Class (all grade)	E2: (n = 66)		Adverse events	E2: (N = 13)
Nausea	10		Nausea/Vomiting	5		Nausea	1
Vomiting	3		Low Sodium	6		Abdominal Pain	1
Diarrhoea	3		Pleural Effusion	4		Vomiting	1
Constipation	3		Pain	10		Anorexia	1
Abdominal bloating	2		Thrombosis/Embolism	2		Weight Loss	1
Lethargy	12		Central Nervous System Ischemia	1		Fracture	1
Dizziness	3		Infection	5		Pleural Effusion	1
Headache	4		Hypercalcemia	2		Lung Infection	1
Infection respiratory tract	3
Infection other	4
Breast pain	7
Bone pain	3
Rib pain	3
Back pain	3
Chest pain	4
Arthralgia	3
Vaginal discharge	5
Vaginal bleeding	8
Vaginal itching	2
Tumour flare	3
Dyspnoea	4
Cough	2
Flu-like symptoms	2
Lymphoedema	2
Hypercalcaemia	2
Hyponatremia	2
